# Supplementary material for: Bracon wasps for ecological pest control–a laboratory experiment
Source: PeerJ. 2021 May 27;9:e11540. doi: 10.7717/peerj.11540 (PMC8164837; doi:10.7717/peerj.11540)
Supplement: Supplemental Information 1 — Characterization of Bracon brevicornis and Bracon hebetor strains used for laboratory experiments. [file peerj-09-11540-s001.xlsx]

## Sheet: Tabelle1
Table 1 Characterization of the Bracon brevicornis and Bracon hebetor strains used for laboratory experiments
Strain	Species	Original host	Year of collection
1	Bracon hebetor	Plodia interpunctella	2010
2	Bracon brevicornis	Ostrinia nubilalis	2006
3	Bracon brevicornis	catched with hand net*	2006
4	Bracon hebetor	Plodia interpunctella	2017
5	Bracon hebetor	Ephestia kuehniella	2018
* natural parasitization of the European corn borer Ostrinia nubilalis (Hübner) in Weidenhain, Glesien (Saxony, Germany)
